# Supplementary material for: Assessment of BG-Pro (Biogent AG) and Silver Bullet 2.1 (Lumin8) UV-Light Traps Efficiency for Surveillance of Malaria Vectors in Western Kenya
Source: Insects. 2025 Jul 19;16(7):739. doi: 10.3390/insects16070739 (PMC12294951; doi:10.3390/insects16070739)
Supplement: Supplementary file 1 [file insects-16-00739-s001.zip]

Archive with 1 entries (1 files):
- insects-3720303-supplementary.tif
